# Supplementary material for: Integrated transcriptomic analysis of LMB2-induced podocyte injury identifies conserved inflammatory and adaptive stress responses
Source: PLoS One. 2026 Jul 31;21(7):e0352764. doi: 10.1371/journal.pone.0352764 (PMC13426963; doi:10.1371/journal.pone.0352764)
Supplement: S1 Table — (XLSX) [file pone.0352764.s006.xlsx]

## Sheet: Table S6
No.	Gene_Symbol	Shared_Set
1	0610012G03Rik	Final pooled shared DEG set
2	0610033M10Rik	Final pooled shared DEG set
3	0610040F04Rik	Final pooled shared DEG set
4	1110002E22Rik	Final pooled shared DEG set
5	1110017D15Rik	Final pooled shared DEG set
6	1500015O10Rik	Final pooled shared DEG set
7	1500035N22Rik	Final pooled shared DEG set
8	1700001K23Rik	Final pooled shared DEG set
9	1700001P01Rik	Final pooled shared DEG set
10	1700012D14Rik	Final pooled shared DEG set
11	1700015F17Rik	Final pooled shared DEG set
12	1700021A07Rik	Final pooled shared DEG set
13	1700029J11Rik	Final pooled shared DEG set
14	1700061J05Rik	Final pooled shared DEG set
15	1700081L11Rik	Final pooled shared DEG set
16	1700125H20Rik	Final pooled shared DEG set
17	1810020O05Rik	Final pooled shared DEG set
18	2010002M12Rik	Final pooled shared DEG set
19	2010003K11Rik	Final pooled shared DEG set
20	2010007H06Rik	Final pooled shared DEG set
21	2010107G12Rik	Final pooled shared DEG set
22	2026-03-11 00:00:00	Final pooled shared DEG set
23	2310007J06Rik	Final pooled shared DEG set
24	2310008H04Rik	Final pooled shared DEG set
25	2310034O05Rik	Final pooled shared DEG set
26	2410024N13Rik	Final pooled shared DEG set
27	2410088K16Rik	Final pooled shared DEG set
28	2610528A11Rik	Final pooled shared DEG set
29	2900005J15Rik	Final pooled shared DEG set
30	2900008C10Rik	Final pooled shared DEG set
31	2900057B20Rik	Final pooled shared DEG set
32	3110009E18Rik	Final pooled shared DEG set
33	4632427E13Rik	Final pooled shared DEG set
34	4632433K11Rik	Final pooled shared DEG set
35	4921504E06Rik	Final pooled shared DEG set
36	4921517L17Rik	Final pooled shared DEG set
37	4930404N11Rik	Final pooled shared DEG set
38	4930415O20Rik	Final pooled shared DEG set
39	4930432N10Rik	Final pooled shared DEG set
40	4930449I24Rik	Final pooled shared DEG set
41	4930474N09Rik	Final pooled shared DEG set
42	4930478M13Rik	Final pooled shared DEG set
43	4930479M11Rik	Final pooled shared DEG set
44	4930528H21Rik	Final pooled shared DEG set
45	4930535I16Rik	Final pooled shared DEG set
46	4930538K18Rik	Final pooled shared DEG set
47	4930583H14Rik	Final pooled shared DEG set
48	4930592I03Rik	Final pooled shared DEG set
49	4931423N10Rik	Final pooled shared DEG set
50	4932415M13Rik	Final pooled shared DEG set
51	4933406B15Rik	Final pooled shared DEG set
52	4933406J08Rik	Final pooled shared DEG set
53	4933408B17Rik	Final pooled shared DEG set
54	4933409K07Rik	Final pooled shared DEG set
55	4933437F05Rik	Final pooled shared DEG set
56	5031425E22Rik	Final pooled shared DEG set
57	5530400C23Rik	Final pooled shared DEG set
58	5830416P10Rik	Final pooled shared DEG set
59	5830428M24Rik	Final pooled shared DEG set
60	6330405D24Rik	Final pooled shared DEG set
61	6330411D24Rik	Final pooled shared DEG set
62	6330512M04Rik	Final pooled shared DEG set
63	6430590A10Rik	Final pooled shared DEG set
64	9330182L06Rik	Final pooled shared DEG set
65	9330198I05Rik	Final pooled shared DEG set
66	9430008C03Rik	Final pooled shared DEG set
67	9430069I07Rik	Final pooled shared DEG set
68	9530062K07Rik	Final pooled shared DEG set
69	A030001D20Rik	Final pooled shared DEG set
70	A030005L19Rik	Final pooled shared DEG set
71	A030009H04Rik	Final pooled shared DEG set
72	A330050F15Rik	Final pooled shared DEG set
73	A430107O13Rik	Final pooled shared DEG set
74	A630081J09Rik	Final pooled shared DEG set
75	A630095E13Rik	Final pooled shared DEG set
76	A730056A06Rik	Final pooled shared DEG set
77	A730090N16Rik	Final pooled shared DEG set
78	A930017M01Rik	Final pooled shared DEG set
79	AA388235	Final pooled shared DEG set
80	AA684185	Final pooled shared DEG set
81	AB124611	Final pooled shared DEG set
82	AI847159	Final pooled shared DEG set
83	AI854703	Final pooled shared DEG set
84	AU040096	Final pooled shared DEG set
85	AU042410	Final pooled shared DEG set
86	Abcc8	Final pooled shared DEG set
87	Abcg4	Final pooled shared DEG set
88	Abcg5	Final pooled shared DEG set
89	Accsl	Final pooled shared DEG set
90	Acrbp	Final pooled shared DEG set
91	Acsbg1	Final pooled shared DEG set
92	Actg2	Final pooled shared DEG set
93	Actn3	Final pooled shared DEG set
94	Adipoq	Final pooled shared DEG set
95	Adra2c	Final pooled shared DEG set
96	Agbl3	Final pooled shared DEG set
97	Ahrr	Final pooled shared DEG set
98	Aif1	Final pooled shared DEG set
99	Aig1	Final pooled shared DEG set
100	Airn	Final pooled shared DEG set
101	Ak7	Final pooled shared DEG set
102	Ak8	Final pooled shared DEG set
103	Alb	Final pooled shared DEG set
104	Aldh3a1	Final pooled shared DEG set
105	Alox12e	Final pooled shared DEG set
106	Aloxe3	Final pooled shared DEG set
107	Alpk1	Final pooled shared DEG set
108	Ambp	Final pooled shared DEG set
109	Amhr2	Final pooled shared DEG set
110	Ampd1	Final pooled shared DEG set
111	Ang3	Final pooled shared DEG set
112	Ang4	Final pooled shared DEG set
113	Ankrd1	Final pooled shared DEG set
114	Ankrd34a	Final pooled shared DEG set
115	Ankrd61	Final pooled shared DEG set
116	Ankrd7	Final pooled shared DEG set
117	Anpep	Final pooled shared DEG set
118	Apex1	Final pooled shared DEG set
119	Apol10a	Final pooled shared DEG set
120	Apol10b	Final pooled shared DEG set
121	Apol7a	Final pooled shared DEG set
122	Apol7c	Final pooled shared DEG set
123	Aptx	Final pooled shared DEG set
124	Aqp3	Final pooled shared DEG set
125	Arhgap22	Final pooled shared DEG set
126	Arhgef40	Final pooled shared DEG set
127	Arhgef6	Final pooled shared DEG set
128	Armc2	Final pooled shared DEG set
129	Armc4	Final pooled shared DEG set
130	Art5	Final pooled shared DEG set
131	Ascl2	Final pooled shared DEG set
132	Asgr1	Final pooled shared DEG set
133	Asprv1	Final pooled shared DEG set
134	Atp13a3	Final pooled shared DEG set
135	Atp6v1c2	Final pooled shared DEG set
136	Atp6v1e2	Final pooled shared DEG set
137	Atp8b3	Final pooled shared DEG set
138	Atp8b5	Final pooled shared DEG set
139	Avp	Final pooled shared DEG set
140	BC021767	Final pooled shared DEG set
141	BC025920	Final pooled shared DEG set
142	BC051537	Final pooled shared DEG set
143	BC061237	Final pooled shared DEG set
144	Baalc	Final pooled shared DEG set
145	Bcl3	Final pooled shared DEG set
146	Best2	Final pooled shared DEG set
147	Bex1	Final pooled shared DEG set
148	Bex2	Final pooled shared DEG set
149	Bglap-rs1	Final pooled shared DEG set
150	Bglap2	Final pooled shared DEG set
151	Birc3	Final pooled shared DEG set
152	Birc5	Final pooled shared DEG set
153	Bpifa2e	Final pooled shared DEG set
154	Bpifb6	Final pooled shared DEG set
155	Bst1	Final pooled shared DEG set
156	Btnl9	Final pooled shared DEG set
157	C130036L24Rik	Final pooled shared DEG set
158	C1qa	Final pooled shared DEG set
159	C230006B20	Final pooled shared DEG set
160	C230076A16Rik	Final pooled shared DEG set
161	Cabp4	Final pooled shared DEG set
162	Cacna1a	Final pooled shared DEG set
163	Cacna1f	Final pooled shared DEG set
164	Cacna1s	Final pooled shared DEG set
165	Cacna2d2	Final pooled shared DEG set
166	Cald1	Final pooled shared DEG set
167	Caln1	Final pooled shared DEG set
168	Caly	Final pooled shared DEG set
169	Cap2	Final pooled shared DEG set
170	Casc1	Final pooled shared DEG set
171	Cass4	Final pooled shared DEG set
172	Ccdc11	Final pooled shared DEG set
173	Ccdc129	Final pooled shared DEG set
174	Ccdc154	Final pooled shared DEG set
175	Ccdc158	Final pooled shared DEG set
176	Ccdc24	Final pooled shared DEG set
177	Ccdc67	Final pooled shared DEG set
178	Ccl4	Final pooled shared DEG set
179	Ccl5	Final pooled shared DEG set
180	Ccna2	Final pooled shared DEG set
181	Ccnb2	Final pooled shared DEG set
182	Ccr6	Final pooled shared DEG set
183	Ccrl2	Final pooled shared DEG set
184	Cd1d1	Final pooled shared DEG set
185	Cd247	Final pooled shared DEG set
186	Cd3d	Final pooled shared DEG set
187	Cd79a	Final pooled shared DEG set
188	Cd79b	Final pooled shared DEG set
189	Cd80	Final pooled shared DEG set
190	Cd83	Final pooled shared DEG set
191	Cdca7	Final pooled shared DEG set
192	Cdh17	Final pooled shared DEG set
193	Cdh22	Final pooled shared DEG set
194	Cdk5r1	Final pooled shared DEG set
195	Cdkn1a	Final pooled shared DEG set
196	Ceacam18	Final pooled shared DEG set
197	Celf4	Final pooled shared DEG set
198	Celf6	Final pooled shared DEG set
199	Celsr3	Final pooled shared DEG set
200	Ces2b	Final pooled shared DEG set
201	Ces2c	Final pooled shared DEG set
202	Cgn	Final pooled shared DEG set
203	Chd5	Final pooled shared DEG set
204	Cidea	Final pooled shared DEG set
205	Cilp2	Final pooled shared DEG set
206	Cmya5	Final pooled shared DEG set
207	Cntf	Final pooled shared DEG set
208	Col10a1	Final pooled shared DEG set
209	Col16a1	Final pooled shared DEG set
210	Col22a1	Final pooled shared DEG set
211	Col2a1	Final pooled shared DEG set
212	Col5a3	Final pooled shared DEG set
213	Colec11	Final pooled shared DEG set
214	Cpa2	Final pooled shared DEG set
215	Cplx1	Final pooled shared DEG set
216	Cpne9	Final pooled shared DEG set
217	Cpox	Final pooled shared DEG set
218	Crabp2	Final pooled shared DEG set
219	Crct1	Final pooled shared DEG set
220	Creb3l4	Final pooled shared DEG set
221	Cry2	Final pooled shared DEG set
222	Crygs	Final pooled shared DEG set
223	Csf1	Final pooled shared DEG set
224	Csf3	Final pooled shared DEG set
225	Cstf3	Final pooled shared DEG set
226	Ctcfl	Final pooled shared DEG set
227	Ctrb1	Final pooled shared DEG set
228	Ctxn1	Final pooled shared DEG set
229	Ctxn2	Final pooled shared DEG set
230	Cwh43	Final pooled shared DEG set
231	Cxcl1	Final pooled shared DEG set
232	Cxcl10	Final pooled shared DEG set
233	Cxcl16	Final pooled shared DEG set
234	Cym	Final pooled shared DEG set
235	Cyp26a1	Final pooled shared DEG set
236	Cyp2c44	Final pooled shared DEG set
237	Cyp3a25	Final pooled shared DEG set
238	Cyp3a57	Final pooled shared DEG set
239	D030018L15Rik	Final pooled shared DEG set
240	D130040H23Rik	Final pooled shared DEG set
241	D6Ertd527e	Final pooled shared DEG set
242	Dbx2	Final pooled shared DEG set
243	Defa3	Final pooled shared DEG set
244	Defb20	Final pooled shared DEG set
245	Defb25	Final pooled shared DEG set
246	Dfnb59	Final pooled shared DEG set
247	Dgat2l6	Final pooled shared DEG set
248	Dido1	Final pooled shared DEG set
249	Dll3	Final pooled shared DEG set
250	Dmc1	Final pooled shared DEG set
251	Dnahc10	Final pooled shared DEG set
252	Dock10	Final pooled shared DEG set
253	Dok7	Final pooled shared DEG set
254	Dpcr1	Final pooled shared DEG set
255	Dpp7	Final pooled shared DEG set
256	Dusp4	Final pooled shared DEG set
257	Dusp8	Final pooled shared DEG set
258	E130304I02Rik	Final pooled shared DEG set
259	E330011O21Rik	Final pooled shared DEG set
260	Eaf2	Final pooled shared DEG set
261	Ecel1	Final pooled shared DEG set
262	Ecm2	Final pooled shared DEG set
263	Edn1	Final pooled shared DEG set
264	Efcab3	Final pooled shared DEG set
265	Efhd1	Final pooled shared DEG set
266	Egfr	Final pooled shared DEG set
267	Egr4	Final pooled shared DEG set
268	Ehf	Final pooled shared DEG set
269	Elf5	Final pooled shared DEG set
270	Elmod3	Final pooled shared DEG set
271	Emilin3	Final pooled shared DEG set
272	Eno2	Final pooled shared DEG set
273	Epb4.1l1	Final pooled shared DEG set
274	Epha6	Final pooled shared DEG set
275	Epha8	Final pooled shared DEG set
276	Eppk1	Final pooled shared DEG set
277	Ermap	Final pooled shared DEG set
278	Esr1	Final pooled shared DEG set
279	Etv4	Final pooled shared DEG set
280	F10	Final pooled shared DEG set
281	F12	Final pooled shared DEG set
282	F2	Final pooled shared DEG set
283	F3	Final pooled shared DEG set
284	Fabp2	Final pooled shared DEG set
285	Fabp3	Final pooled shared DEG set
286	Fam171b	Final pooled shared DEG set
287	Fam179b	Final pooled shared DEG set
288	Fam23a	Final pooled shared DEG set
289	Fam46b	Final pooled shared DEG set
290	Fam54a	Final pooled shared DEG set
291	Fam70a	Final pooled shared DEG set
292	Fbxw15	Final pooled shared DEG set
293	Fgf18	Final pooled shared DEG set
294	Fgf6	Final pooled shared DEG set
295	Fgf9	Final pooled shared DEG set
296	Flt3	Final pooled shared DEG set
297	Fn3k	Final pooled shared DEG set
298	Fosl1	Final pooled shared DEG set
299	Foxf1a	Final pooled shared DEG set
300	Foxred2	Final pooled shared DEG set
301	Fubp1	Final pooled shared DEG set
302	Fut2	Final pooled shared DEG set
303	Fut4-ps1	Final pooled shared DEG set
304	G930009F23Rik	Final pooled shared DEG set
305	Gabbr2	Final pooled shared DEG set
306	Gabrd	Final pooled shared DEG set
307	Gadd45g	Final pooled shared DEG set
308	Gal3st1	Final pooled shared DEG set
309	Gatsl3	Final pooled shared DEG set
310	Gch1	Final pooled shared DEG set
311	Gdap1l1	Final pooled shared DEG set
312	Gdf9	Final pooled shared DEG set
313	Gem	Final pooled shared DEG set
314	Gli1	Final pooled shared DEG set
315	Gm10134	Final pooled shared DEG set
316	Gm10375	Final pooled shared DEG set
317	Gm10561	Final pooled shared DEG set
318	Gm10640	Final pooled shared DEG set
319	Gm10752	Final pooled shared DEG set
320	Gm10845	Final pooled shared DEG set
321	Gm1123	Final pooled shared DEG set
322	Gm1141	Final pooled shared DEG set
323	Gm12592	Final pooled shared DEG set
324	Gm129	Final pooled shared DEG set
325	Gm13298	Final pooled shared DEG set
326	Gm14446	Final pooled shared DEG set
327	Gm15292	Final pooled shared DEG set
328	Gm15319	Final pooled shared DEG set
329	Gm16062	Final pooled shared DEG set
330	Gm1987	Final pooled shared DEG set
331	Gm2569	Final pooled shared DEG set
332	Gm3086	Final pooled shared DEG set
333	Gm3146	Final pooled shared DEG set
334	Gm3448	Final pooled shared DEG set
335	Gm3643	Final pooled shared DEG set
336	Gm4123	Final pooled shared DEG set
337	Gm4553	Final pooled shared DEG set
338	Gm5	Final pooled shared DEG set
339	Gm5082	Final pooled shared DEG set
340	Gm5258	Final pooled shared DEG set
341	Gm5294	Final pooled shared DEG set
342	Gm5544	Final pooled shared DEG set
343	Gm5547	Final pooled shared DEG set
344	Gm6288	Final pooled shared DEG set
345	Gm6422	Final pooled shared DEG set
346	Gm6571	Final pooled shared DEG set
347	Gm6583	Final pooled shared DEG set
348	Gm6588	Final pooled shared DEG set
349	Gm7866	Final pooled shared DEG set
350	Gm8127	Final pooled shared DEG set
351	Gm8165	Final pooled shared DEG set
352	Gm8220	Final pooled shared DEG set
353	Gm8221	Final pooled shared DEG set
354	Gm9706	Final pooled shared DEG set
355	Gnl3	Final pooled shared DEG set
356	Gpr137c	Final pooled shared DEG set
357	Gpr156	Final pooled shared DEG set
358	Gpr17	Final pooled shared DEG set
359	Gpr176	Final pooled shared DEG set
360	Grik4	Final pooled shared DEG set
361	Grp	Final pooled shared DEG set
362	Gsdmc3	Final pooled shared DEG set
363	Gsdmc4	Final pooled shared DEG set
364	Gstm6	Final pooled shared DEG set
365	Gstt4	Final pooled shared DEG set
366	Gtf2a1l	Final pooled shared DEG set
367	Gtf2h1	Final pooled shared DEG set
368	Gykl1	Final pooled shared DEG set
369	Gys2	Final pooled shared DEG set
370	H2-DMa	Final pooled shared DEG set
371	Hamp	Final pooled shared DEG set
372	Hamp2	Final pooled shared DEG set
373	Hbegf	Final pooled shared DEG set
374	Hkdc1	Final pooled shared DEG set
375	Hormad2	Final pooled shared DEG set
376	Hpx	Final pooled shared DEG set
377	Hs6st2	Final pooled shared DEG set
378	Hsd11b2	Final pooled shared DEG set
379	Htr3b	Final pooled shared DEG set
380	Htr5b	Final pooled shared DEG set
381	I830077J02Rik	Final pooled shared DEG set
382	Icam1	Final pooled shared DEG set
383	Icam4	Final pooled shared DEG set
384	Icam5	Final pooled shared DEG set
385	Ier5	Final pooled shared DEG set
386	Ifna12	Final pooled shared DEG set
387	Ifnab	Final pooled shared DEG set
388	Ift81	Final pooled shared DEG set
389	Igdcc4	Final pooled shared DEG set
390	Igf2as	Final pooled shared DEG set
391	Igsf9	Final pooled shared DEG set
392	Ikzf4	Final pooled shared DEG set
393	Il13	Final pooled shared DEG set
394	Il19	Final pooled shared DEG set
395	Il20	Final pooled shared DEG set
396	Il22ra2	Final pooled shared DEG set
397	Il31	Final pooled shared DEG set
398	Iqgap3	Final pooled shared DEG set
399	Iqub	Final pooled shared DEG set
400	Irf1	Final pooled shared DEG set
401	Isg15	Final pooled shared DEG set
402	Isg20	Final pooled shared DEG set
403	Itga7	Final pooled shared DEG set
404	Itgax	Final pooled shared DEG set
405	Itgb4	Final pooled shared DEG set
406	Itgb6	Final pooled shared DEG set
407	Kbtbd5	Final pooled shared DEG set
408	Kcnk10	Final pooled shared DEG set
409	Kcnmb3	Final pooled shared DEG set
410	Kcnmb4	Final pooled shared DEG set
411	Kctd19	Final pooled shared DEG set
412	Kdm2b	Final pooled shared DEG set
413	Kif17	Final pooled shared DEG set
414	Kif20a	Final pooled shared DEG set
415	Kif5a	Final pooled shared DEG set
416	Kif5c	Final pooled shared DEG set
417	Klf17	Final pooled shared DEG set
418	Klf5	Final pooled shared DEG set
419	Kremen2	Final pooled shared DEG set
420	Krtap5-5	Final pooled shared DEG set
421	LOC666692	Final pooled shared DEG set
422	Lbx2	Final pooled shared DEG set
423	Lcp1	Final pooled shared DEG set
424	Ldlr	Final pooled shared DEG set
425	Lgals3	Final pooled shared DEG set
426	Lgi2	Final pooled shared DEG set
427	Limch1	Final pooled shared DEG set
428	Loxl4	Final pooled shared DEG set
429	Lpar2	Final pooled shared DEG set
430	Lrrc36	Final pooled shared DEG set
431	Lrrn4cl	Final pooled shared DEG set
432	Lta	Final pooled shared DEG set
433	Ltb	Final pooled shared DEG set
434	Ltbp2	Final pooled shared DEG set
435	Lyl1	Final pooled shared DEG set
436	Lypd6	Final pooled shared DEG set
437	Lyrm7	Final pooled shared DEG set
438	Mab21l3	Final pooled shared DEG set
439	Maff	Final pooled shared DEG set
440	Mageb3	Final pooled shared DEG set
441	Mapkbp1	Final pooled shared DEG set
442	Masp2	Final pooled shared DEG set
443	Matn2	Final pooled shared DEG set
444	Mb	Final pooled shared DEG set
445	Mcf2l	Final pooled shared DEG set
446	Me3	Final pooled shared DEG set
447	Meis3	Final pooled shared DEG set
448	Mettl2	Final pooled shared DEG set
449	Mgst2	Final pooled shared DEG set
450	Mll1	Final pooled shared DEG set
451	Mll5	Final pooled shared DEG set
452	Mmp13	Final pooled shared DEG set
453	Morc2b	Final pooled shared DEG set
454	Mosc1	Final pooled shared DEG set
455	Mreg	Final pooled shared DEG set
456	Mro	Final pooled shared DEG set
457	Mtap6	Final pooled shared DEG set
458	Mterfd2	Final pooled shared DEG set
459	Mthfd1l	Final pooled shared DEG set
460	Mybpc3	Final pooled shared DEG set
461	Myc	Final pooled shared DEG set
462	Myh3	Final pooled shared DEG set
463	Myo15	Final pooled shared DEG set
464	Myo1g	Final pooled shared DEG set
465	Myo5a	Final pooled shared DEG set
466	N4bp2l1	Final pooled shared DEG set
467	Nap1l1	Final pooled shared DEG set
468	Nccrp1	Final pooled shared DEG set
469	Nckap5	Final pooled shared DEG set
470	Ndufb5	Final pooled shared DEG set
471	Neil2	Final pooled shared DEG set
472	Neurl3	Final pooled shared DEG set
473	Nfkb2	Final pooled shared DEG set
474	Nfkbid	Final pooled shared DEG set
475	Ngb	Final pooled shared DEG set
476	Nhlh1	Final pooled shared DEG set
477	Ninj2	Final pooled shared DEG set
478	Nlrp9c	Final pooled shared DEG set
479	Npas1	Final pooled shared DEG set
480	Npas3	Final pooled shared DEG set
481	Npc1l1	Final pooled shared DEG set
482	Npm1	Final pooled shared DEG set
483	Nppb	Final pooled shared DEG set
484	Npw	Final pooled shared DEG set
485	Nrg1	Final pooled shared DEG set
486	Nrip3	Final pooled shared DEG set
487	Nrxn2	Final pooled shared DEG set
488	Nusap1	Final pooled shared DEG set
489	Nyx	Final pooled shared DEG set
490	Olfr10	Final pooled shared DEG set
491	Olfr1382	Final pooled shared DEG set
492	Olfr1388	Final pooled shared DEG set
493	Olfr1393	Final pooled shared DEG set
494	Olfr222	Final pooled shared DEG set
495	Olfr251	Final pooled shared DEG set
496	Olfr316	Final pooled shared DEG set
497	Olfr464	Final pooled shared DEG set
498	Olig3	Final pooled shared DEG set
499	Oosp1	Final pooled shared DEG set
500	Otop1	Final pooled shared DEG set
501	Otor	Final pooled shared DEG set
502	Ovgp1	Final pooled shared DEG set
503	Ovol1	Final pooled shared DEG set
504	Oxt	Final pooled shared DEG set
505	P2rx5	Final pooled shared DEG set
506	P2rx7	Final pooled shared DEG set
507	Pabpc1l	Final pooled shared DEG set
508	Pak3	Final pooled shared DEG set
509	Papss2	Final pooled shared DEG set
510	Parp3	Final pooled shared DEG set
511	Pax6os1	Final pooled shared DEG set
512	Pbx4	Final pooled shared DEG set
513	Pcdh10	Final pooled shared DEG set
514	Pcf11	Final pooled shared DEG set
515	Pde1a	Final pooled shared DEG set
516	Pdlim7	Final pooled shared DEG set
517	Pdzd4	Final pooled shared DEG set
518	Pdzrn4	Final pooled shared DEG set
519	Phf21b	Final pooled shared DEG set
520	Phf7	Final pooled shared DEG set
521	Phgr1	Final pooled shared DEG set
522	Phlda3	Final pooled shared DEG set
523	Phldb1	Final pooled shared DEG set
524	Phox2a	Final pooled shared DEG set
525	Pkp1	Final pooled shared DEG set
526	Plac1l	Final pooled shared DEG set
527	Plcxd2	Final pooled shared DEG set
528	Plg	Final pooled shared DEG set
529	Plk2	Final pooled shared DEG set
530	Pllp	Final pooled shared DEG set
531	Pmch	Final pooled shared DEG set
532	Pnp2	Final pooled shared DEG set
533	Pomc	Final pooled shared DEG set
534	Popdc2	Final pooled shared DEG set
535	Pou2f2	Final pooled shared DEG set
536	Ppcdc	Final pooled shared DEG set
537	Ppp1r42	Final pooled shared DEG set
538	Prc1	Final pooled shared DEG set
539	Prdm14	Final pooled shared DEG set
540	Prdm15	Final pooled shared DEG set
541	Prkag2	Final pooled shared DEG set
542	Prl2a1	Final pooled shared DEG set
543	Prl2c5	Final pooled shared DEG set
544	Prl7a1	Final pooled shared DEG set
545	Prl7b1	Final pooled shared DEG set
546	Prl8a1	Final pooled shared DEG set
547	Prl8a9	Final pooled shared DEG set
548	Prm1	Final pooled shared DEG set
549	Prm3	Final pooled shared DEG set
550	Prokr1	Final pooled shared DEG set
551	Prr19	Final pooled shared DEG set
552	Prr5l	Final pooled shared DEG set
553	Prr7	Final pooled shared DEG set
554	Prrx2	Final pooled shared DEG set
555	Prss28	Final pooled shared DEG set
556	Prss46	Final pooled shared DEG set
557	Psat1	Final pooled shared DEG set
558	Psca	Final pooled shared DEG set
559	Psg23	Final pooled shared DEG set
560	Psors1c2	Final pooled shared DEG set
561	Pstpip1	Final pooled shared DEG set
562	Ptcra	Final pooled shared DEG set
563	Ptger3	Final pooled shared DEG set
564	Ptpn22	Final pooled shared DEG set
565	Ptpn6	Final pooled shared DEG set
566	Ptprcap	Final pooled shared DEG set
567	Ptprn	Final pooled shared DEG set
568	Ptprz1	Final pooled shared DEG set
569	Pxmp2	Final pooled shared DEG set
570	Rab32	Final pooled shared DEG set
571	Rad23b	Final pooled shared DEG set
572	Rad54b	Final pooled shared DEG set
573	Rag1	Final pooled shared DEG set
574	Ramp3	Final pooled shared DEG set
575	Rassf5	Final pooled shared DEG set
576	Raver1	Final pooled shared DEG set
577	Rbp7	Final pooled shared DEG set
578	Rcn3	Final pooled shared DEG set
579	Rdh5	Final pooled shared DEG set
580	Rec8	Final pooled shared DEG set
581	Retn	Final pooled shared DEG set
582	Rgs10	Final pooled shared DEG set
583	Rgs9	Final pooled shared DEG set
584	Ripk4	Final pooled shared DEG set
585	Rnd1	Final pooled shared DEG set
586	Rnf165	Final pooled shared DEG set
587	Rrad	Final pooled shared DEG set
588	Rragd	Final pooled shared DEG set
589	Rsph6a	Final pooled shared DEG set
590	Rspo2	Final pooled shared DEG set
591	Runx1	Final pooled shared DEG set
592	S100a14	Final pooled shared DEG set
593	S100a3	Final pooled shared DEG set
594	Saa3	Final pooled shared DEG set
595	Saa4	Final pooled shared DEG set
596	Scn11a	Final pooled shared DEG set
597	Scube3	Final pooled shared DEG set
598	Sdcbp2	Final pooled shared DEG set
599	Sec14l4	Final pooled shared DEG set
600	Sema6a	Final pooled shared DEG set
601	Serinc2	Final pooled shared DEG set
602	Serpind1	Final pooled shared DEG set
603	Serpinf1	Final pooled shared DEG set
604	Sftpc	Final pooled shared DEG set
605	Sgca	Final pooled shared DEG set
606	Sh2b2	Final pooled shared DEG set
607	Shc3	Final pooled shared DEG set
608	Siglecg	Final pooled shared DEG set
609	Six4	Final pooled shared DEG set
610	Sla	Final pooled shared DEG set
611	Slc11a1	Final pooled shared DEG set
612	Slc23a3	Final pooled shared DEG set
613	Slc2a3	Final pooled shared DEG set
614	Slc32a1	Final pooled shared DEG set
615	Slc39a4	Final pooled shared DEG set
616	Slc45a3	Final pooled shared DEG set
617	Slc5a5	Final pooled shared DEG set
618	Slc6a15	Final pooled shared DEG set
619	Slc6a17	Final pooled shared DEG set
620	Slc8a2	Final pooled shared DEG set
621	Slco1a5	Final pooled shared DEG set
622	Slx1b	Final pooled shared DEG set
623	Smad4	Final pooled shared DEG set
624	Smpx	Final pooled shared DEG set
625	Socs6	Final pooled shared DEG set
626	Sox6	Final pooled shared DEG set
627	Spag1	Final pooled shared DEG set
628	Spata21	Final pooled shared DEG set
629	Specc1	Final pooled shared DEG set
630	Spesp1	Final pooled shared DEG set
631	Spib	Final pooled shared DEG set
632	Spink2	Final pooled shared DEG set
633	Spz1	Final pooled shared DEG set
634	Srrm3	Final pooled shared DEG set
635	Ssbp1	Final pooled shared DEG set
636	Stac3	Final pooled shared DEG set
637	Stard13	Final pooled shared DEG set
638	Stfa2l1	Final pooled shared DEG set
639	Stmn3	Final pooled shared DEG set
640	Stmn4	Final pooled shared DEG set
641	Stra8	Final pooled shared DEG set
642	Stx3	Final pooled shared DEG set
643	Svs3a	Final pooled shared DEG set
644	Svs3b	Final pooled shared DEG set
645	Svs5	Final pooled shared DEG set
646	Svs6	Final pooled shared DEG set
647	Syce3	Final pooled shared DEG set
648	T	Final pooled shared DEG set
649	Tagap	Final pooled shared DEG set
650	Tagap1	Final pooled shared DEG set
651	Tagln	Final pooled shared DEG set
652	Tank	Final pooled shared DEG set
653	Tardbp	Final pooled shared DEG set
654	Tatdn1	Final pooled shared DEG set
655	Tbr1	Final pooled shared DEG set
656	Tbx4	Final pooled shared DEG set
657	Tcap	Final pooled shared DEG set
658	Tceal7	Final pooled shared DEG set
659	Tcfl5	Final pooled shared DEG set
660	Tex14	Final pooled shared DEG set
661	Tfap2c	Final pooled shared DEG set
662	Tgfb2	Final pooled shared DEG set
663	Thbd	Final pooled shared DEG set
664	Thbs4	Final pooled shared DEG set
665	Tiam2	Final pooled shared DEG set
666	Timp1	Final pooled shared DEG set
667	Tmem145	Final pooled shared DEG set
668	Tmem151b	Final pooled shared DEG set
669	Tmem190	Final pooled shared DEG set
670	Tmem232	Final pooled shared DEG set
671	Tmem25	Final pooled shared DEG set
672	Tmem5	Final pooled shared DEG set
673	Tmem91	Final pooled shared DEG set
674	Tmprss9	Final pooled shared DEG set
675	Tnf	Final pooled shared DEG set
676	Tnfrsf10b	Final pooled shared DEG set
677	Tnfrsf13b	Final pooled shared DEG set
678	Tnfrsf23	Final pooled shared DEG set
679	Tnfsf15	Final pooled shared DEG set
680	Tnnc2	Final pooled shared DEG set
681	Tom1	Final pooled shared DEG set
682	Tor1aip2	Final pooled shared DEG set
683	Tph2	Final pooled shared DEG set
684	Traf5	Final pooled shared DEG set
685	Trim36	Final pooled shared DEG set
686	Trim43c	Final pooled shared DEG set
687	Trim59	Final pooled shared DEG set
688	Trim69	Final pooled shared DEG set
689	Trnp1	Final pooled shared DEG set
690	Tslp	Final pooled shared DEG set
691	Tspan18	Final pooled shared DEG set
692	Tspyl3	Final pooled shared DEG set
693	Tssk6	Final pooled shared DEG set
694	Tub	Final pooled shared DEG set
695	Tuba3a	Final pooled shared DEG set
696	Tubb3	Final pooled shared DEG set
697	Ube2c	Final pooled shared DEG set
698	Ucp1	Final pooled shared DEG set
699	Uhrf1	Final pooled shared DEG set
700	Ulbp1	Final pooled shared DEG set
701	Ulk4	Final pooled shared DEG set
702	Vgf	Final pooled shared DEG set
703	Vipr1	Final pooled shared DEG set
704	Vmn2r5	Final pooled shared DEG set
705	Vpreb3	Final pooled shared DEG set
706	Wdr67	Final pooled shared DEG set
707	Wfdc1	Final pooled shared DEG set
708	Wfdc3	Final pooled shared DEG set
709	Xkr6	Final pooled shared DEG set
710	Yjefn3	Final pooled shared DEG set
711	Ythdf2	Final pooled shared DEG set
712	Zbtb2	Final pooled shared DEG set
713	Zbtb32	Final pooled shared DEG set
714	Zc3h12d	Final pooled shared DEG set
715	Zfp295	Final pooled shared DEG set
716	Zfp389	Final pooled shared DEG set
717	Zfp473	Final pooled shared DEG set
718	Zfp507	Final pooled shared DEG set
719	Zfp644	Final pooled shared DEG set
720	Zfp811	Final pooled shared DEG set
721	Zg16	Final pooled shared DEG set
722	Zglp1	Final pooled shared DEG set
723	Zmynd12	Final pooled shared DEG set
724	Zmynd15	Final pooled shared DEG set
725	Zmynd17	Final pooled shared DEG set
726	Znrf4	Final pooled shared DEG set
727	Zp1	Final pooled shared DEG set
